# Supplementary material for: Epidemiological and Molecular Investigations on Salmonella Responsible for Gastrointestinal Infections in the Southwest of Shanghai From 1998 to 2017
Source: Front Microbiol. 2019 Sep 18;10:2025. doi: 10.3389/fmicb.2019.02025 (PMC6759537; doi:10.3389/fmicb.2019.02025)
Supplement: Supplementary file 1 [file Table_1.xlsx]

## Sheet: Salmonella
All salmonella isolates information between 2008 to 2018
Gender	City	District	Age	Date of onset	Year of onset	Time between onset and treatment	Whether there is a history of unclean eating	Unclean food	Pathogenic bacteria	Remarks	Body temperature	Do you have abdominal pain?	Do you feel sick?	Do you have vomiting?	Do you have dehydration?	Do you have diarrhea?	Several times a day	Fecal appearance	Whether there is mucus in your stool	Whether there is pus and blood in your stool	Fecal conventional leukocyte test	Fecal conventional erythrocyte test
Female	Shanghai	Jinshan District	49	2014-03-31	2008	1d	0		Salmonella	salmonella typhimurium		Yes	Yes			Yes	10	Yellow pasty
Male	Jiaxing	Pinghu	7	2014-04-07	2008	12h	0		Salmonella	salmonella typhimurium			Yes			Yes	5	Yellow mucus
Male	Shanghai	Jinshan District	43	2014-05-05	2008	8h	0		Salmonella	salmonella enteritidis		Yes				Yes	4	Yellow mucus			0~2
Male	Jiaxing	Pinghu	48	2014-05-20	2008	6h	0		Salmonella	salmonella typhimurium		Yes	Yes			Yes	3	Yellow mucus
Male	Shanghai	Jinshan District	1	2014-05-25	2008	12h	0		Salmonella	salmonella group D		Yes	Yes	1		Yes	8	Yellow mucus			1~2
Male	Shanghai	Jinshan District	1	2014-06-16	2008	7h	0		Salmonella	salmonella typhimurium		Yes		1		Yes	15	Yellow mucus			8~10	20~30
Male	Shanghai	Jinshan District	37	2014-07-07	2008	4h	0		Salmonella	salmonella choleraesuis		Yes	Yes			Yes	8	Yellow mucus			20~30
Male	Shanghai	Jinshan District	0.7	2014-07-17	2008	3h	0		Salmonella	Salmonella Pomerania				1		Yes	7	Yellow mucus
Male	Shanghai	Jinshan District	60	2014-07-22	2008	4h	0		Salmonella	salmonella in London			Yes	1		Yes	9	Yellow mucus
Female	Shanghai	Jinshan District	1	2014-08-01	2008	5h	0		Salmonella	salmonella typhimurium	38		Yes			Yes	5	Yellow mucus
Female	Shanghai	Jinshan District	1	2014-08-25	2008	12h	0		Salmonella	salmonella typhimurium						Yes	4	Yellow mucus
Female	Shanghai	Jinshan District	66	2014-08-30	2008	1d	0		Salmonella	salmonella typhimurium			Yes			Yes	8	Yellow mucus
Male	Shanghai	Jinshan District	1	2014-09-02	2008	2d	0		Salmonella	salmonella typhimurium		Yes				Yes	4	Yellow pasty	Yes		3~4	6~10
Male	Shanghai	Jinshan District		2014-09-16	2008	18h	1	Stewed Duck in Beer	Salmonella	salmonella in London	38	Yes	Yes	1		Yes	6	Yellow mucus			7~8
Female	Shanghai	Jinshan District		2014-09-16	2008	1d	1	Stewed Duck in Beer	Salmonella	salmonella in London						Yes	13	Yellow mucus			4~6
Female	Shanghai	Jinshan District		2014-09-16	2008	1d	1	Stewed Duck in Beer	Salmonella	salmonella in London		Yes				Yes	12	Yellow mucus			8~10
Male	Shanghai	Jinshan District		2014-09-17	2008	1d	0		Salmonella	salmonella in London	40	Yes				Yes	12	Yellow mucus			1~3
Male	Shanghai	Jinshan District		2014-09-17	2008	1d	0		Salmonella	salmonella in London	38	Yes				Yes	4	Yellow mucus
Female	Shanghai	Jinshan District		2014-09-17	2008	1d	1	. cake	Salmonella	salmonella in London		Yes	Yes	1		Yes	10	Yellow sticky			30~40
Female	Shanghai	Jinshan District		2014-09-17	2008	1d	1	Duck	Salmonella	salmonella in London		Yes	Yes			Yes	11	Yellow mucus
Male	Shanghai	Jinshan District		2014-09-17	2008	8h	0		Salmonella	salmonella in London		Yes				Yes	12	Yellow mucus
Female	Shanghai	Jinshan District		2014-09-17	2008	1h	0		Salmonella	salmonella in London		Yes				Yes	10	Yellow mucus
Male	Shanghai	Jinshan District		2014-09-16	2008	1d	1	Stewed Duck in Beer	Salmonella	salmonella in London		Yes				Yes	12	Yellow mucus
Female	Shanghai	Jinshan District		2014-09-16	2008	18h	1	Stewed Duck in Beer	Salmonella	salmonella in London	38.5	Yes				Yes	6	Yellow mucus
Female	Shanghai	Jinshan District		2014-09-16	2008	16h	1	Stewed Duck in Beer	Salmonella	salmonella in London						Yes	8	Yellow mucus			3~5
Male	Shanghai	Jinshan District		2014-09-17	2008	4h	0		Salmonella	salmonella in London							3	Yellow mucus
Male	Shanghai	Jinshan District	53	2014-09-22	2008	1d	0		Salmonella	salmonella enteritidis		Yes				Yes	5	Yellow pasty	Yes		15~20
Female	Shanghai	Jinshan District	19	2014-09-30	2008	2d	0		Salmonella	salmonella typhimurium		Yes	Yes			Yes	10	Yellow mucus				>100
Male	Shanghai	Jinshan District	27	2014-09-29	2008	3h	1	Dining	Salmonella	salmonella typhimurium	39.7	Yes	Yes			Yes	5	Yellow mucus			5~8	3~5
Male	Shanghai	Jinshan District	23	2014-10-14	2008	1d	1	Boxed meal	Salmonella	salmonella potsdam						Yes	6	Yellow mucus
Female	Shanghai	Changning District	17	2014-11-06	2008	11h	1	Meat	Salmonella	salmonella enteritidis		Yes	Yes	1		Yes	4	Yellow mucus			1~2
Male	Jiaxing	Pinghu	1	2014-12-17	2008	2h	0		Salmonella	salmonella Thompson						Yes	3	Yellow mucus			6~8	10~12
Male	Shanghai	Jinshan District	57	2014-12-18	2008	1d	0		Salmonella	salmonella Thompson						Yes	5	Yellow mucus
Male	Shanghai	Pudong District	16	2014-02-03	2009	1d	0		Salmonella	salmonella typhimurium		Yes	Yes			Yes	4	Yellow pasty
Male	Shanghai	Jinshan District	5	2014-04-11	2009	8h	0		Salmonella	salmonella argona		Yes				Yes	8	Yellow pasty	Yes		3~5
Male	Shanghai	Jinshan District	35	2014-04-25	2009	12h	0		Salmonella	salmonella enteritidis	39.6	Yes	Yes			Yes	12	Yellow mucus			20~30
Male	Shanghai	Jinshan District	66	2014-05-06	2009	7h	0		Salmonella	Salmonella infant	38.6	Yes				Yes	7	Yellow mucus			10~15	20~30
Female	Shanghai	Jinshan District	13	2014-06-19	2009	12h	0		Salmonella	salmonella aberdeen	38.3		Yes			Yes	5	Yellow mucus			1~3
Female	Shanghai	Jinshan District	27	2014-07-09	2009	1d	0		Salmonella	salmonella choleraesuis		Yes				Yes	4	Yellow mucus			3~5
Male	Shanghai	Jinshan District	42	2014-07-12	2009	12h	0		Salmonella	salmonella typhimurium		Yes				Yes	5	Yellow mucus
Male	Shanghai	Jinshan District	24	2014-07-15	2009	1d	0		Salmonella	salmonella Thompson		Yes				Yes	4	Yellow mucus
Female	Shanghai	Jinshan District	48	2014-07-15	2009	5h	0		Salmonella	salmonella enteritidis		Yes				Yes	20	Yellow mucus			3~5
Male	Shanghai	Jinshan District	24	2014-07-26	2009	2d	0		Salmonella	salmonella Saint Paul		Yes				Yes	12	Yellow mucus			5~8	0~3
Female	Shanghai	Jinshan District	31	2014-07-25	2009	5h	0		Salmonella	salmonella Saint Paul	39	Yes	Yes	1		Yes	20	Yellow mucus			0~2
Female	Shanghai	Jinshan District	78	2014-07-27	2009	3h	0		Salmonella		38	Yes	Yes			Yes	3	Yellow mucus
Female	Shanghai	Jinshan District	24	2014-07-31	2009	12h	0		Salmonella				Yes			Yes	3	Yellow mucus
Male	Shanghai	Jinshan District	83	2014-08-09	2009	1d	0		Salmonella	salmonella enteritidis		Yes	Yes	1		Yes	7	Yellow mucus			2~3
Female	Shanghai	Jinshan District	56	2014-07-28	2009	1d	0		Salmonella			Yes				Yes	5	Yellow mucus			3~5
Female	Shanghai	Jinshan District	3	2014-07-30	2009	5h	0		Salmonella	salmonella enteritidis	38		Yes			Yes	3	Yellow pasty	Yes		3~4
Male	Shanghai	Jinshan District	22	2014-07-28	2009	12h	0		Salmonella	salmonella choleraesuis	38.5	Yes	Yes			Yes	3	Yellow mucus
Female	Shanghai	Jinshan District	66	2014-09-04	2009	1d	1	shrimp	Salmonella	salmonella typhimurium	39.2	Yes	Yes	2		Yes	4	Yellow mucus
Male	Shanghai	Jinshan District	40	2014-09-07	2009	12h	0		Salmonella	salmonella Tian Porter		Yes	Yes			Yes	4	Yellow mucus
Male	Shanghai	Jinshan District	1	2014-09-09	2009	12h	0		Salmonella	salmonella choleraesuis						Yes	8	Yellow mucus			2~4	30~40
Female	Shanghai	Jinshan District	51	2014-09-10	2009	1d	0		Salmonella	salmonella Tian Porter		Yes	Yes	1		Yes	3	Yellow pasty
Female	Shanghai	Jinshan District	1	2014-09-20	2009	12h	0		Salmonella	salmonella romadia		Yes				Yes	8	Yellow pasty
Female	Shanghai	Jinshan District	1	2014-10-12	2009	12h	0		Salmonella	salmonella Saint Paul						Yes	12	Yellow mucus			10~15	2~4
Female	Shanghai	Jinshan District	46	2014-10-14	2009	12h	0		Salmonella	salmonella potsdam		Yes	Yes			Yes	4	Yellow pasty			4~5
Female	Shanghai	Jinshan District	1	2014-11-17	2009	5d	0		Salmonella	salmonella typhimurium	39					Yes	8	Yellow pasty
Male	Shanghai	Jinshan District	2	2014-05-04	2010	12h	0		Salmonella	salmonella typhimurium						Yes	7	Yellow pasty			20~30	3~5
Female	Shanghai	Jinshan District	7	2014-05-04	2010	12h	0		Salmonella	salmonella enteritidis						Yes	5	Yellow pasty			12~15	1~3
Male	Shanghai	Jinshan District	2	2014-11-20	2009	2d	0		Salmonella	salmonella typhimurium						Yes	6	Yellow pasty
Male	Shanghai	Jinshan District	55	2014-05-17	2010	8h	0		Salmonella							Yes	9	Yellow pasty
Female	Shanghai	Jinshan District	46	2014-07-22	2010	6h	0		Salmonella	salmonella choleraesuis	39	Yes	Yes	1		Yes	6	Yellow mucus			0~2	1~3
Female	Shanghai	Jinshan District	1	2014-08-01	2010	1d	0		Salmonella							Yes	6	Yellow pasty			15~20	3~4
Female	Shanghai	Jinshan District	29	2014-08-02	2010	2d	0		Salmonella			Yes				Yes	7	Yellow pasty
Female	Shanghai	Jinshan District	1	2014-08-13	2010	12h	0		Salmonella	salmonella typhimurium						Yes	5	Watery blood			13~16	2~3
Male	Shanghai	Jinshan District	59	2014-08-23	2010	2d	0		Salmonella	salmonella group D		Yes				Yes	15	Yellow mucus
Female	Shanghai	Jinshan District	24	2014-08-23	2010	5h	0		Salmonella	salmonella group D		Yes				Yes	6	Yellow mucus			0~2
Male	Shanghai	Jinshan District	44	2014-08-27	2010	6h	0		Salmonella	salmonella choleraesuis		Yes				Yes	20	Yellow mucus			1~2
Male	Jiaxing	Pinghu	55	2014-08-26	2010	1d	0		Salmonella		38.4	Yes				Yes	20	Yellow mucus			1~3
Male	Shanghai	Jinshan District	53	2014-08-29	2010	1d	0		Salmonella			Yes				Yes	6	Yellow mucus	Yes		15~20
Male	Shanghai	Jinshan District	40	2014-08-31	2010	1d	0		Salmonella			Yes				Yes	5	Yellow mucus
Female	Shanghai	Jinshan District	23	2014-09-05	2010	7h	0		Salmonella			Yes				Yes	4	Yellow mucus
Female	Shanghai	Jinshan District	40	2014-08-30	2010	1d	0		Salmonella	salmonella enteritidis		Yes				Yes	5	Yellow mucus
Female	Shanghai	Jinshan District	30	2014-09-10	2010	1d	0		Salmonella	salmonella enteritidis		Yes				Yes	5	Yellow mucus
Male	Shanghai	Jinshan District	31	2014-09-14	2010	1d	0		Salmonella		38.3	Yes	Yes	1		Yes	4	Yellow pasty
Male	Shanghai	Jinshan District	1	2014-09-22	2010	10h	0		Salmonella	salmonella typhimurium	39.7	Yes	Yes	1		Yes	4	Yellow pasty			15~20	10~15
Female	Shanghai	Jinshan District	62	2014-09-23	2010	6h	0		Salmonella							Yes	4	Yellow mucus
Male	Shanghai	Jinshan District	36	2014-09-23	2010	7h	0		salmonella		38					Yes	4	Yellow mucus			0~1
Male	Shanghai	Jinshan District	61	2014-09-23	2010	6h	0		salmonella							Yes	6	Yellow mucus
Male	Shanghai	Jinshan District	1	2014-09-24	2010	12h	0		salmonella		38		Yes	1		Yes	11	Yellow mucus			20~30	1~2
Female	Shanghai	Jinshan District	72	2014-09-24	2010	13h	0		salmonella				Yes	2		Yes	3	Yellow mucus
Female	Shanghai	Jinshan District	53	2014-10-06	2010	2d	0		Salmonella			Yes	Yes	1		Yes	4	Yellow mucus
Female	Shanghai	Jinshan District	57	2014-10-05	2010	6h	0		Salmonella			Yes				Yes	6	Yellow mucus
Male	Shanghai	Jinshan District	85	2014-10-21	2010	8h	0		Salmonella							Yes	5	Yellow mucus
Female	Shanghai	Jinshan District	48	2014-10-20	2010	1d	0		Salmonella							Yes	10	Yellow mucus
Female	Shanghai	Jinshan District	9	2014-11-08	2010	1d	0		Salmonella							Yes	10	Yellow mucus			6~8
Male	Shanghai	Jinshan District	66	2014-11-19	2010	1d	0		Salmonella							Yes	11	Yellow mucus
Male	Shanghai	Jinshan District	4	2014-12-04	2010	15h	0		Salmonella	salmonella typhimurium		Yes				Yes	6	Yellow mucus			10~15	3~5
Female	Shanghai	Jinshan District	28	2014-01-24	2011	1d	0		Salmonella							Yes	4	Yellow pasty
Female	Shanghai	Jinshan District	3	2014-01-27	2011	1d	0		Salmonella	salmonella enteritidis						Yes	4	Yellow pasty			20~25	7~8
Female	Shanghai	Jinshan District	1	2014-02-01	2011	1d	0		Salmonella							Yes	10	Yellow pasty			30~40	3~5
Female	Shanghai	Jinshan District	6	2014-02-17	2011	1d	0		Salmonella							Yes	6	Yellow pasty	Yes		10~12	70~80
Male	Shanghai	Jinshan District	9	2014-03-23	2011	6h	0		Salmonella			Yes				Yes	3	Yellow pasty			2~4
Male	Shanghai	Jinshan District	2	2014-03-25	2011	1d	0		Salmonella	salmonella typhimurium						Yes	5	bloody purulent stool			4~6	1~3
Male	Shanghai	Jinshan District	4	2014-04-01	2011	1d	0		Salmonella	salmonella enteritidis	38	Yes				Yes	7	Yellow mucus			20~30	10~15
Male	Shanghai	Jinshan District	15	2014-05-03	2011	32d	0		Salmonella	salmonella enteritidis						Yes	3	Yellow pasty
Male	Shanghai	Jinshan District	1	2014-05-15	2011	12h	0		Salmonella	salmonella typhimurium	39.4					Yes	10	Yellow pasty			3~5	5~8
Male	Shanghai	Jinshan District	1	2014-05-20	2011	12h	0		Salmonella	salmonella typhimurium						Yes	5	Yellow pasty			5~8	2~4
Male	Shanghai	Jinshan District	6	2014-05-22	2011	12h	0		Salmonella							Yes	6	Yellow pasty			20~30	8~10
Male	Shanghai	Jinshan District	30	2014-05-26	2011	5h	0		Salmonella							Yes	4	Yellow pasty			10~15	3~5
Male	Shanghai	Jinshan District	18	2014-05-28	2011	12h	0		Salmonella							Yes	14	Yellow mucus			3~5
Male	Shanghai	Minhang District	4	2014-06-07	2011	1d	0		Salmonella		39					Yes	3	Yellow mucus			5~7	2~3
Female	Shanghai	Jinshan District	7	2014-06-11	2011	1d	0		Salmonella							Yes	7	Yellow mucus			8~10
Male	Shanghai	Jinshan District	20	2014-06-11	2011	9h	0		Salmonella	salmonella enteritidis		Yes				Yes	8	Yellow mucus
Male	Shanghai	Jinshan District	1	2014-07-06	2011	1d	0		Salmonella							Yes	4	Yellow pasty			5~12	8~10
Female	Shanghai	Jinshan District	3	2014-07-08	2011	1d	0		Salmonella	salmonella typhimurium						Yes	4	Yellow pasty			20~30	15~20
Female	Shanghai	Jinshan District	65	2014-07-10	2011	12h	0		Salmonella		39.2					Yes	10	Yellow mucus			15~20	1~2
Male	Shanghai	Jinshan District	4	2014-07-10	2011	1d	0		Salmonella	salmonella enteritidis	39	Yes				Yes	20	Yellow pasty	Yes		6~7	15~29
Female	Shanghai	Jinshan District	8	2014-07-19	2011	1d	0		Salmonella	salmonella enteritidis		Yes				Yes	20	Yellow mucus			10~15	1~3
Female	Shanghai	Jinshan District	5	2014-07-19	2011	2d	0		Salmonella	salmonella typhimurium		Yes				Yes	6	bloody purulent stool	Yes		40~50	30~40
Female	Shanghai	Jinshan District	2	2014-07-20	2011	12h	0		Salmonella	salmonella typhimurium	38	Yes				Yes	3	Yellow pasty	Yes		10~15
Male	Shanghai	Jinshan District	1	2014-07-20	2011	12h	0		Salmonella			Yes				Yes	7	Yellow pasty			30~40	40~50
Female	Shanghai	Jinshan District	41	2014-07-26	2011	8h	0		Salmonella		38.3	Yes				Yes	6	Yellow pasty
Male	Shanghai	Jinshan District	37	2014-07-01	2011	1d	0		Salmonella			Yes				Yes	8	Yellow pasty			0~1	1~2
Female	Jiaxing	Pinghu	30	2014-07-01	2011	9h	0		Salmonella			Yes		1		Yes	4	Yellow mucus			2~4
Female	Shanghai	Jinshan District	0.8	2014-07-31	2011	1d	0		Salmonella	salmonella typhimurium		Yes				Yes	7	Yellow mucus			15~20	10~15
Female	Shanghai	Jinshan District	9	2014-07-31	2011	12h	0		Salmonella	salmonella enteritidis	38					Yes	4	Yellow mucus	Yes		15~20	3~5
Female	Shanghai	Jinshan District	27	2014-07-26	2011	1d	0		Salmonella	salmonella enteritidis		Yes				Yes	5	Yellow mucus			0~2
Male	Shanghai	Jinshan District	57	2014-07-26	2011	7h	0		Salmonella	salmonella enteritidis		Yes				Yes	5	Yellow mucus
Male	Shanghai	Jinshan District	20	2014-08-02	2011	7h	0		Salmonella	salmonella typhimurium		Yes				Yes	8	Yellow mucus			5~10	2~5
Female	Shanghai	Jinshan District	25	2014-08-03	2011	7h	0		Salmonella	salmonella typhimurium						Yes	4	Yellow mucus
Female	Shanghai	Jinshan District	53	2014-08-24	2011	1d	0		Salmonella			Yes				Yes	5	Yellow pasty
Female	Shanghai	Jinshan District	2	2014-08-27	2011	1d	0		Salmonella							Yes	3	Yellow pasty	Yes		10~15	0~2
Female	Shanghai	Jinshan District	57	2014-09-06	2011	2d	0		Salmonella	salmonella turkey		Yes				Yes	10	Yellow pasty			4~5
Female	Shanghai	Jinshan District	26	2014-08-29	2011	7h	0		Salmonella			Yes				Yes	3	Yellow mucus
Female	Shanghai	Jinshan District	2	2014-09-11	2011	1d	0		Salmonella	salmonella paratyphi	38.4					Yes	4	Yellow pasty	Yes		7~10
Male	Shanghai	Jinshan District	58	2014-09-14	2011	1d	1	Meat	Salmonella	salmonella Newport		Yes				Yes	6	Yellow pasty
Male	Shanghai	Jinshan District	29	2014-09-14	2011	1d	0		Salmonella	salmonella cottbus						Yes	8	Yellow pasty			0~2
Male	Shanghai	Jinshan District	26	2014-09-02	2011	1h	0		Salmonella	salmonella turkey		Yes				Yes	3	Yellow pasty
Male	Shanghai	Jinshan District	0.6	2014-09-28	2011	10h	0		Salmonella							Yes	3	Yellow mucus
Male	Shanghai	Jinshan District	49	2014-09-15	2011	1d	0		Salmonella	salmonella Newport		Yes				Yes	4	Yellow mucus
Male	Shanghai	Jinshan District	46	2014-10-10	2011	8h	0		Salmonella		39.7		Yes			Yes	3	Yellow pasty
Female	Jiaxing	Pinghu	1	2014-10-11	2011	1d	0		Salmonella							Yes	4	Yellow pasty			10~12	5~8
Male	Shanghai	Jinshan District	1	2014-10-14	2011	1d	0		Salmonella							Yes	6	Yellow pasty			2~3	1~2
Female	Shanghai	Jinshan District	0.6	2014-10-24	2011	12h	0		Salmonella							Yes	3	Watery blood			38~40	8~10
Female	Shanghai	Jinshan District	75	2014-10-17	2011	2d	0		Salmonella	salmonella aberdeen						Yes	10	Yellow pasty
Male	Shanghai	Jinshan District	1	2014-11-11	2011	6h	0		Salmonella	salmonella typhimurium	38					Yes	15	Yellow mucus			6~8	8~10
Male	Shanghai	Huangpu District	2	2014-11-15	2011	1d	0		Salmonella	salmonella enteritidis						Yes	3	Yellow mucus			5~8
Female	Shanghai	Jinshan District	5	2014-01-04	2012	1d	0		Salmonella							Yes	4	Yellow pasty			3~8	3~5
Male	Shanghai	Jinshan District	24	2014-12-02	2011	12h	1	Meat	Salmonella			Yes				Yes	8	Yellow mucus			6~8
Male	Shanghai	Jinshan District	1	2014-03-11	2012	3d	0		Salmonella							Yes	4	Yellow mucus			3~6
Female	Shanghai	Jinshan District	2	2014-03-24	2012	1d	0		Salmonella	salmonella group Ｂ	39.8					Yes	6	Yellow pasty			15~20	2~3
Female	Shanghai	Jinshan District	0.5	2014-05-06	2012	12h	0		Salmonella	salmonella group Ｂ	38.5					Yes	6	Yellow mucus
Male	Shanghai	Jinshan District	2	2014-05-08	2012	1d	0		Salmonella	salmonella group Ｂ						Yes	6	Yellow pasty	Yes		40~50	5~8
Male	Shanghai	Jinshan District	8	2014-05-08	2012	1d	0		Salmonella	salmonella group Ｂ						Yes	6	Yellow pasty			15`20	12`15
Male	Shanghai	Jinshan District	2	2014-06-13	2012	12h	0		Salmonella							Yes	5	Yellow pasty			30~40
Male	Shanghai	Jinshan District	18	2014-06-17	2012	12h	0		Salmonella		39.2					Yes	Unknown	Yellow pasty			10~15	>100
Male	Shanghai	Jinshan District	1	2014-06-24	2012	18h	0		Salmonella	salmonella group Ｂ						Yes	9	Yellow pasty			50~60
Female	Shanghai	Jinshan District	0.6	2014-07-16	2012	3d	0		Salmonella		39					Yes	4	Yellow pasty			10~13	3~5
Female	Shanghai	Jinshan District	30	2014-07-18	2012	12h	0		Salmonella	salmonella group D		Yes				Yes	10	Yellow pasty
Male	Shanghai	Jinshan District	3	2014-07-21	2012	12h	0		Salmonella		39.4					Yes	5	Yellow mucus	Yes		8~10	20~25
Female	Shanghai	Jinshan District	0.5	2014-07-22	2012	1d	0		Salmonella		38					Yes	6	Yellow mucus			6~8	10~15
Male	Shanghai	Jinshan District	2	2014-08-14	2012	2d	0		Salmonella	salmonella group Ｂ						Yes	4	Yellow pasty		Yes	5~7	8~10
Female	Shanghai	Jinshan District	35	2014-08-06	2012	12h	0		Salmonella							Yes	5	Yellow mucus	Yes
Male	Jiaxing	Pinghu	18	2014-07-28	2012	1d	0		Salmonella			Yes				Yes	5	Yellow mucus
Female	Shanghai	Jinshan District	38	2014-08-21	2012	1d	0		Salmonella							Yes	11	Yellow mucus	Yes		3~5
Male	Jiaxing	Pinghu	62	2014-08-25	2012	1d	0		Salmonella	salmonella group D		Yes				Yes	4	Yellow pasty			2~3	5~7
Female	Shanghai	Jinshan District	1.1	2014-09-02	2012	1d	0		Salmonella	salmonella group Ｂ	38					Yes	5	bloody purulent stool		Yes	20~25	15~20
Male	Shanghai	Jinshan District	1	2014-09-12	2012	1d	0		Salmonella	salmonella enteritidis	38.8					Yes	10	Yellow pasty	Yes		3~5	8~10
Male	Shanghai	Jinshan District	11	2014-09-23	2012	4d	0		Salmonella	salmonella group Ｂ						Yes	6	Yellow mucus			4~12	3~5
Male	Shanghai	Jinshan District	66	2014-10-05	2012	1d	0		Salmonella	salmonella group Ｂ		Yes				Yes	4	Yellow mucus			7~8
Female	Shanghai	Jinshan District	2	2014-10-22	2012	12h	0		Salmonella	salmonella enteritidis						Yes	3	Yellow mucus			10~12
Female	Shanghai	Jinshan District	47	2014-09-26	2012	12h	1	. cake	Salmonella	salmonella montevidei						Yes	3	Yellow pasty
Male	Shanghai	Jinshan District	38	2014-11-04	2012	12h	0		Salmonella	salmonella derby	38.5					Yes	5	Yellow mucus			1~3
Male	Shanghai	Jinshan District	0.8	2014-11-23	2012	1d	0		Salmonella	salmonella group Ｂ	39.3					Yes	3	Yellow pasty			6~8	30~35
Male	Jiaxing	Pinghu	1	2014-05-04	2013	1d	0		Salmonella							Yes	8	bloody purulent stool		Yes
Male	Jiaxing	Pinghu	7	2014-05-07	2013	4h	0		Salmonella	salmonella enteritidis						Yes	8	Yellow pasty			8~12	2~5
Male	Shanghai	Jinshan District	2	2014-05-07	2013	1d	0		Salmonella	salmonella enteritidis						Yes	8	Yellow pasty			70~80	2~3
Female	Jiaxing	Pinghu	0,6	2014-05-20	2013	1d	0		Salmonella	salmonella typhimurium	39					Yes	6	Yellow mucus			8~12
Male	Shanghai	Jinshan District	24	2014-05-21	2013	1d	0		Salmonella	salmonella enteritidis	39.2	Yes	Yes	2		Yes	10	Yellow mucus			0~1
Female	Shanghai	Jinshan District	0.7	2014-05-20	2013	12h	0		Salmonella							Yes	6	Yellow mucus			8~10	2~4
Male	Shanghai	Jinshan District	2	2014-05-27	2013	1d	0		Salmonella	salmonella group Ｃ						Yes	6	bloody purulent stool			25~30
Male	Shanghai	Jinshan District	26	2014-06-23	2013	5h	0		Salmonella	salmonella group Ｃ		Yes				Yes	5	Yellow mucus
Female	Shanghai	Jinshan District	30	2014-07-01	2013	12h	0		Salmonella	salmonella choleraesuis		Yes	Yes			Yes	5	Yellow mucus
Male	Shanghai	Jinshan District	0.4	2014-07-02	2013	12h	0		Salmonella	salmonella group Ｃ						Yes	6	bloody purulent stool			10~20	3~4
Male	Shanghai	Jinshan District	46	2014-07-03	2013	1d	0		Salmonella	salmonella group Ｃ	38		Yes			Yes	15	Yellow mucus
Male	Shanghai	Jinshan District	55	2014-07-12	2013	1d	0		Salmonella	salmonella enteritidis			Yes			Yes	10	Yellow mucus
Male	Shanghai	Jinshan District	1	2014-07-20	2013	1d	0		Salmonella				Yes			Yes	4	Yellow mucus			10~15
Female	Shanghai	Jinshan District	0.6	2014-07-25	2013	1d	0		Salmonella	salmonella typhimurium						Yes	6	bloody purulent stool	Yes		30~40	40~50
Male	Shanghai	Jinshan District	45	2014-07-27	2013	1d	1	Seafood	Salmonella	salmonella Thompson						Yes	9	Yellow pasty
Male	Shanghai	Jinshan District	1.3	2014-07-29	2013	1d	0		Salmonella	salmonella typhimurium	38.6					Yes	3	Yellow pasty			15~20	20~30
Male	Shanghai	Jinshan District	1	2014-08-12	2013	1d	0		Salmonella							Yes	3	Yellow pasty			3~5	1~2
Male	Shanghai	Jinshan District	1.3	2014-08-22	2013	1d	0		Salmonella	salmonella enteritidis						Yes	6	Yellow mucus			10~13
Male	Shanghai	Jinshan District	4	2014-08-24	2013	1d	0		Salmonella	salmonella typhimurium	38					Yes	8	Watery blood	Yes		40~50	10~15
Female	Shanghai	Jinshan District	41	2014-08-26	2013	1d	0		Salmonella	salmonella Thompson						Yes	3	Yellow pasty			1~2
Male	Shanghai	Jinshan District	0.9	2014-09-06	2013	1d	0		Salmonella	salmonella Saint Paul						Yes	5	Yellow pasty			8~12
Female	Shanghai	Jinshan District	56	2014-09-16	2013	18h	0		Salmonella	salmonella enteritidis						Yes	12	Yellow pasty			1~5
Female	Shanghai	Jinshan District	1.3	2014-09-17	2013	1d	0		Salmonella	salmonella typhimurium	38.2		Yes	1		Yes	10	Yellow mucus			10~15
Male	Shanghai	Yangpu District	1	2014-10-03	2013	1d	0		Salmonella	salmonella Saint Paul	38.5					Yes	6	Yellow pasty			8~10	1~2
Male	Shanghai	Jinshan District	0.5	2014-10-02	2013	12h	0		Salmonella	salmonella enteritidis						Yes	5	Yellow mucus			15~20	1~2
Male	Shanghai	Jinshan District	31	2014-10-07	2013	4h	0		Salmonella							Yes	4	Yellow mucus
Male	Shanghai	Jinshan District	31	2014-10-16	2013	18h	0		Salmonella	salmonella typhimurium		Yes	Yes			Yes	6	Yellow mucus	Yes
Male	Shanghai	Jinshan District	3	1902-10-17	2013	1d	0		Salmonella	salmonella group Ｂ						Yes	3	Yellow pasty	Yes			6~8
Female	Shanghai	Fengxian District	24	2014-10-15	2013	3h	0		Salmonella	salmonella typhimurium		Yes	Yes	1		Yes	4	Yellow mucus
Male	Shanghai	Pudong District	16	2014-10-15	2013	1d	0		Salmonella	salmonella typhimurium	38		Yes	1		Yes	9	Yellow mucus	Yes
Female	Shanghai	Jinshan District	60	2014-10-24	2013	1d	0		Salmonella	salmonella argona	39.2	Yes	Yes	1		Yes	30	Yellow mucus			1~2
Female	Shanghai	Jinshan District	50	2014-12-05	2013	1d	0		Salmonella	salmonella enteritidis		Yes	Yes	1		Yes	8	Yellow mucus			0~1	0~1
Male	Shanghai	Jinshan District	44	2014-12-06	2013	1d	0		Salmonella	salmonella enteritidis						Yes	6	Yellow mucus			0~1
Male	Jiaxing	Pinghu	46	2014-12-21	2013	6h	0		Salmonella	salmonella group D1						Yes	4	Yellow mucus
Female	Shanghai	Jinshan District	62	2019-01-17	2014	10h	0		Salmonella	salmonella typhimurium						Yes	4	Yellow pasty			3~6	2~3
Male	Shanghai	Jinshan District	26	2019-01-19	2014	18h	0		Salmonella		38					Yes	4	Yellow pasty
Male	Shanghai	Jinshan District	1	2019-02-10	2014	8h	1		Salmonella			Yes				Yes	8	Yellow pasty			0~1	1~2
Male	Shanghai	Jinshan District	0.8	2019-03-21	2014	14h	0		Salmonella	salmonella enteritidis		Yes		1		Yes	4	Yellow mucus			2~4
Male	Shanghai	Jinshan District	38	2019-03-24	2014	1d	0		Salmonella	salmonella enteritidis						Yes	3	Yellow mucus
Male	Shanghai	Jinshan District	28	2019-03-25	2014	12h	0		Salmonella	salmonella enteritidis		Yes				Yes	7	Yellow mucus			15~20	10~15
Male	Shanghai	Jinshan District	46	2019-04-15	2014	10h	0		Salmonella			Yes				Yes	5	Yellow mucus
Male	Shanghai	Jinshan District	26	2019-04-20	2014	17h	0		Salmonella	salmonella enteritidis		Yes				Yes	8	Yellow mucus			5~10	2~5
Male	Shanghai	Jinshan District	46	2019-05-08	2014	7h	0		Salmonella	salmonella enteritidis						Yes	4	Yellow mucus
Male	Shanghai	Jinshan District	51	2019-05-13	2014	6h	0		Salmonella	salmonella enteritidis		Yes	Yes	1		Yes	5	Yellow mucus			6~8
Female	Shanghai	Jinshan District	63	2019-05-13	2014	1d	0		Salmonella	salmonella enteritidis	39					Yes	4	Watery blood			30~40	5~8
Male	Shanghai	Jinshan District	0.5	2019-05-13	2014	1d	0		Salmonella	salmonella enteritidis						Yes	10	Yellow mucus
Female	Shanghai	Jinshan District	0.5	2019-05-16	2014	1d	0		Salmonella			Yes	Yes			Yes	3	Yellow mucus
Female	Jiaxing	Pinghu	0.8	2019-05-21	2014	18h	0		Salmonella	salmonella typhimurium		Yes	Yes	1		Yes	10	Watery blood				>100
Female	Jiaxing	Pinghu	0.5	2019-05-22	2014	1d	0		Salmonella	salmonella enteritidis		Yes				Yes	5	Yellow pasty
Male	Jiaxing	Pinghu	0.5	2019-05-22	2014	8h	0		Salmonella	salmonella enteritidis						Yes	3	Yellow pasty	Yes		10~15	0~2
Male	Jiaxing	Pinghu	0.5	2019-05-22	2014	1d	0		Salmonella	salmonella enteritidis	39.5					Yes	8	Yellow pasty	Yes			35~40
Male	Jiaxing	Pinghu	0.5	2019-05-22	2014	1d	0		Salmonella	salmonella enteritidis		Yes				Yes	10	Yellow pasty			4~5
Female	Jiaxing	Pinghu	34	2019-05-22	2014	4h	0		Salmonella			Yes				Yes	3	Yellow mucus
Female	Shanghai	Jinshan District	25	2019-06-01	2014	3h	1	Dining	Salmonella	salmonella enteritidis						Yes	5	Yellow mucus				1~2
Male	Shanghai	Fengxian District	28	2019-06-03	2014	1d	0		Salmonella	salmonella enteritidis	38.4					Yes	4	Yellow pasty	Yes		7~10
Male	Shanghai	Jinshan District	53	2019-06-06	2014	18h	0		Salmonella	salmonella in London		Yes				Yes	6	Yellow pasty
Male	Jiaxing	Pinghu	0.8	2019-06-07	2014	10h	0		Salmonella	salmonella typhimurium						Yes	8	Yellow pasty			0~2
Female	Shanghai	Jinshan District	3	2019-06-09	2014	1d	0		Salmonella	salmonella typhimurium						Yes	3	Yellow mucus
Male	Shanghai	Jinshan District	0.8	2019-06-10	2014	18h	1	Dining	Salmonella			Yes				Yes	4	Yellow mucus
Male	Jiaxing	Pinghu	3	2019-06-19	2014	8h	0		Salmonella				Yes			Yes	6	Yellow pasty			3~5	15~20
Male	Shanghai	Jinshan District	0.7	2019-06-23	2014	1d	1	Dining	Salmonella		39.7		Yes			Yes	3	Yellow pasty
Male	Shanghai	Jinshan District	2	2019-06-27	2014	1d	0		Salmonella							Yes	6	Yellow pasty			2~3	1~2
Male	Shanghai	Jinshan District	0.3	2019-07-02	2014	14h	0		Salmonella		38					Yes	15	Yellow mucus			6~8	8~10
Male	Shanghai	Jinshan District	31	2019-07-13	2014	15h	0		Salmonella	salmonella enteritidis						Yes	4	Yellow pasty			3~8	3~5
Female	Shanghai	Minhang District	0.9	2019-07-21	2014	10h	1	Seafood	Salmonella	salmonella typhimurium		Yes				Yes	8	Yellow mucus			6~8
Male	Shanghai	Jinshan District	1	2019-07-30	2014	21h	1	Seafood	Salmonella	salmonella typhimurium	39					Yes	6	Yellow mucus
Female	Jiaxing	Pinghu	3	2019-07-29	2014	6h	1	Seafood	Salmonella	salmonella typhimurium						Yes	6	Watery blood	Yes		40~50	5~8
Female	Shanghai	Fengxian District	0.9	2019-07-31	2014	1d	1	Seafood	Salmonella	salmonella typhimurium						Yes	6	Yellow pasty			15`20	12`15
Male	Shanghai	Jinshan District	44	2019-08-04	2014	1d	0		Salmonella		39.2					Yes	Unknown	Yellow pasty			10~15	>100
Female	Shanghai	Jinshan District	58	2019-08-10	2014	8h	1	Seafood	Salmonella		38.7			1		Yes	10	Watery blood			10~15	5~8
Female	Shanghai	Fengxian District	0.9	2019-08-09	2014	1d	0		Salmonella							Yes	9	Yellow pasty			50~60
Female	Jiaxing	Pinghu	39	2019-08-12	2014	8h	1	Gecko	Salmonella	salmonella enteritidis	39					Yes	4	Yellow pasty			10~13	3~5
Male	Shanghai	Jinshan District	4	2019-08-20	2014	1d	0		Salmonella	salmonella enteritidis		Yes				Yes	10	Yellow pasty
Female	Shanghai	Jinshan District	0.9	2019-08-20	2014	1d	1	Seafood	Salmonella							Yes	4	Yellow pasty	Yes
Female	Shanghai	Jinshan District	46	2019-08-24	2014	9h	1	Seafood	Salmonella		39.4					Yes	5	Yellow mucus	Yes		8~10	20~25
Female	Shanghai	Fengxian District	63	2019-08-26	2014	3h	0		Salmonella		38					Yes	6	Yellow mucus			6~8	10~15
Male	Shanghai	Jinshan District	59	2019-08-27	2014	1d	0		Salmonella			Yes				Yes	10	Yellow mucus
Male	Shanghai	Jinshan District	1	2019-09-12	2014	1d	0		Salmonella	salmonella enteritidis		Yes				Yes	5	Yellow mucus
Female	Shanghai	Jinshan District	45	2019-09-23	2014	1d	1	Seafood	Salmonella	salmonella enteritidis						Yes	11	Yellow mucus	Yes		3~5
Male	Jiaxing	sea salt	8	2019-09-25	2014	1d	0		Salmonella	salmonella enteritidis		Yes				Yes	4	Yellow pasty			2~3	5~7
Male	Jiaxing	Pinghu	0.9	2019-09-27	2014	16h	0		Salmonella	salmonella enteritidis	39.3					Yes	5	bloody purulent stool		Yes	20~25	15~20
Male	Shanghai	Jinshan District	25	2019-10-02	2014	8h	0		Salmonella	salmonella enteritidis	38.8					Yes	10	Yellow pasty	Yes		3~5	8~10
Male	Shanghai	Jinshan District	2	2019-09-29	2014	1d	0		Salmonella	salmonella enteritidis						Yes	4	Watery blood			3~4	15~20
Male	Shanghai	Jinshan District	0.9	2019-10-11	2014	1d	0		Salmonella	salmonella enteritidis		Yes				Yes	4	Yellow mucus			7~8
Female	Shanghai	Jinshan District	2	2019-10-10	2014	1d	0		Salmonella	salmonella enteritidis						Yes	3	Yellow mucus			10~12
Female	Shanghai	Jinshan District	35	2019-10-23	2014	4h	0		Salmonella	salmonella enteritidis						Yes	3	Yellow pasty
Male	Shanghai	Jinshan District	27	2019-10-26	2014	3h	0		Salmonella	salmonella enteritidis	38.5					Yes	5	Yellow mucus			1~3
Male	Shanghai	Jinshan District	1	2019-10-30	2014	1d	0		Salmonella	salmonella enteritidis	38					Yes	3	Yellow pasty			6~8	30~35
Female	Jiaxing	Pinghu	20	2019-11-10	2014	12h	0		Salmonella	salmonella enteritidis						Yes	8	bloody purulent stool		Yes
Female	Shanghai	Jinshan District	1	2019-11-29	2014	18h	0		Salmonella	salmonella enteritidis						Yes	4	Yellow pasty			3~6	2~3
Female	Jiaxing	Pinghu	23	2019-12-03	2014	10h	0		Salmonella	salmonella enteritidis	38					Yes	4	Yellow pasty
Male	Shanghai	Jinshan District	26	2019-12-30	2014	1d	0		Salmonella			Yes				Yes	8	Yellow pasty			0~1	1~2
Male	Shanghai	Jinshan District	27	2019-01-23	2015	3h	0		Salmonella	salmonella typhimurium		Yes		1		Yes	4	Yellow mucus			2~4
Male	Shanghai	Jinshan District	29	2019-01-23	2015	1d	0		Salmonella							Yes	3	Yellow mucus
Male	Shanghai	Jinshan District	3	2019-02-05	2015	10h	0		Salmonella			Yes				Yes	7	Yellow mucus			15~20	10~15
Male	Shanghai	Jinshan District	2	2019-02-27	2015	18h	0		Salmonella		38					Yes	4	Yellow mucus	Yes		15~20	3~5
Male	Jiaxing	sea salt	3	2019-04-16	2015	10h	0		Salmonella			Yes		1		Yes	8	Yellow mucus	Yes		2`3	0~2
Female	Shanghai	Jinshan District	35	2019-05-03	2015	1d	0		Salmonella		39	Yes				Yes	19	Yellow mucus			1~2	10~12
Female	Shanghai	Jinshan District	16	2019-05-03	2015	4h	0		Salmonella			Yes				Yes	5	Yellow mucus			0~2
Female	Shanghai	Jinshan District	27	2019-05-25	2015	3h	0		Salmonella			Yes				Yes	5	Yellow mucus
Male	Shanghai	Jinshan District	24	2019-05-28	2015	1d	0		Salmonella			Yes				Yes	8	Yellow mucus			5~10	2~5
Male	Shanghai	Jinshan District	7	2019-06-13	2015	10h	0		Salmonella							Yes	4	Yellow mucus
Female	Shanghai	Jinshan District	57	2019-06-05	2015	17h	0		Salmonella							Yes	4	Yellow mucus			10~15	15~20
Male	Shanghai	Jinshan District	0.5	2019-06-08	2015	12h	0		Salmonella	salmonella typhimurium		Yes	Yes	1		Yes	5	Yellow mucus			6~8
Male	Jiaxing	Pinghu	0.5	2019-06-16	2015	1d	0		Salmonella		39					Yes	4	Watery blood			30~40	5~8
Female	Jiaxing	Pinghu	0.4	2019-06-17	2015	11h	0		Salmonella							Yes	10	Yellow mucus
Male	Shanghai	Jinshan District	25	2019-06-19	2015	18h	0		Salmonella	salmonella enteritidis		Yes	Yes			Yes	3	Yellow mucus
Female	Shanghai	Jinshan District	0.9	2019-06-21	2015	17h	0		Salmonella	salmonella saint paul		Yes	Yes	1		Yes	10	Watery blood				>100
Male	Shanghai	Jinshan District	57	2019-06-25	2015	1d	1	Seafood	Salmonella	salmonella enteritidis						Yes	3	Yellow pasty	Yes		10~15	0~2
Male	Shanghai	Jinshan District	6	2019-07-02	2015	17h	0		Salmonella			Yes				Yes	10	Yellow pasty			4~5
			0.6	2019-07-05	2015	1d	0		Salmonella				Yes			YES	8	Yellow pasty			15~20
Male	Shanghai	Jinshan District	2	2019-07-06	2015	12h	0		Salmonella	salmonella enteritidis		Yes				Yes	3	Yellow mucus
Female	Shanghai	Jinshan District	49	2019-07-10	2015	14h	0		Salmonella	salmonella enteritidis						Yes	5	Yellow mucus				1~2
Male	Shanghai	Jinshan District	1	2019-07-05	2015	16h	0		Salmonella			Yes				Yes	6	Yellow pasty
Female	Jiaxing	Pinghu	18	2019-07-18	2015	12h	1	Seafood	Salmonella							Yes	8	Yellow pasty			0~2
Female	Shanghai	Jinshan District	2	2019-07-15	2015	14h	0		Salmonella			Yes				Yes	3	Yellow pasty
Male	Jiaxing	Jiashan	1	2019-07-16	2015	1d	0		Salmonella							Yes	3	Yellow mucus
Female	Shanghai	Jinshan District	75	2019-08-15	2015	8h	0		Salmonella							Yes	4	Yellow pasty			10~12	5~8
Female	Shanghai	Jinshan District	4	2019-08-18	2015	12h	0		Salmonella			Yes				Yes	6	Yellow mucus
Female	Shanghai	Jinshan District	1	2019-08-20	2015	14h	0		Salmonella		38					Yes	15	Yellow mucus			6~8	8~10
Female	Shanghai	Jinshan District	17	2019-08-25	2015	16h	0		Salmonella							Yes	3	Yellow pasty			10~15
Female	Shanghai	Jinshan District	53	2019-08-26	2015	12h	0		Salmonella							Yes	4	Yellow pasty			3~8	3~5
Male	Shanghai	Jinshan District	28	2019-08-31	2015	14h	0		Salmonella							Yes	4	Yellow mucus			3~6
Male	Shanghai	Jinshan District	60	2019-08-31	2015	14h	0		Salmonella		39.8					Yes	6	Yellow pasty			15~20	2~3
Female	Jiaxing	Pinghu	62	2019-09-02	2015	12h	0		Salmonella	salmonella enteritidis	38					Yes	6	Yellow mucus
Female	Shanghai	Jinshan District	65	2019-09-08	2015	14h	0		Salmonella							Yes	6	Yellow pasty	Yes		40~50	5~8
Male	Shanghai	Jinshan District	56	2019-09-13	2015	8h	0		Salmonella							Yes	6	Yellow pasty			15`20	12`15
Female	Jiaxing	Pinghu	61	2019-09-20	2015	16h	0		Salmonella							Yes	5	Yellow pasty			30~40
Female	Shanghai	Jinshan District	62	2019-09-20	2015	12h	0		Salmonella	salmonella typhimurium	39.2					Yes	Unknown	Yellow pasty			10~15	>100
Male	Shanghai	Jinshan District	53	2019-10-18	2015	1d	0		Salmonella	salmonella enteritidis						Yes	3	Yellow pasty
Male	Shanghai	Jinshan District	34	2019-10-26	2015	4h	0		Salmonella	salmonella enteritidis	38.7			1		Yes	10	Watery blood			10~15	5~8
Female	Shanghai	Jinshan District	16	2019-10-27	2015	3h	0		Salmonella	salmonella enteritidis						Yes	9	Yellow pasty			50~60
Female	Jiaxing	Pinghu	52	2019-10-31	2015	1d	0		Salmonella	salmonella enteritidis	39					Yes	4	Yellow pasty			10~13	3~5
Male	Shanghai	Jinshan District	1	2019-11-03	2015	1d	0		Salmonella	salmonella typhimurium						Yes	4	Yellow pasty	Yes
Female	Shanghai	Jinshan District	1	2019-11-08	2015	1d	0		Salmonella	salmonella enteritidis	39.4					Yes	5	Yellow mucus	Yes		8~10	20~25
Male	Shanghai	Jinshan District	0.5	2019-11-09	2015	12h	0		Salmonella	salmonella typhimurium	38					Yes	6	Yellow mucus			6~8	10~15
Male	Jiaxing	Pinghu	30	2019-11-27	2015	1d	0		Salmonella	salmonella enteritidis		Yes				Yes	10	Yellow mucus
Female	Shanghai	Jinshan District	3	2019-12-01	2015	12h	0		Salmonella	salmonella enteritidis						Yes	4	Yellow pasty		Yes	5~7	8~10
Female	Shanghai	Jinshan District	8	2019-12-01	2015	12h	0		Salmonella	salmonella typhimurium						Yes	5	Yellow mucus	Yes
Male	Shanghai	Jinshan District	40	2019-12-08	2015	1d	0		Salmonella			Yes				Yes	5	Yellow mucus
Male	Shanghai	Jinshan District	16	2019-12-14	2015	1d	0		Salmonella							Yes	11	Yellow mucus	Yes		3~5
Male	Shanghai	Jinshan District	0.9	2019-12-20	2015	12h	0		Salmonella			Yes				Yes	4	Yellow pasty			2~3	5~7
Female	Shanghai	Jinshan District	43	2019-01-05	2016	1d	0		Salmonella	salmonella typhimurium	39.3					Yes	5	Yellow pasty		Yes	20~25	15~20
Female	Shanghai	Jinshan District	30	2019-01-05	2016	12h	0		Salmonella	salmonella typhimurium	38.8					Yes	10	Yellow pasty	Yes		3~5	8~10
Male	Shanghai	Jinshan District	2	2019-01-18	2016	1d	0		Salmonella	salmonella typhimurium						Yes	4	Watery blood			3~4	15~20
Male	Jiaxing	Pinghu	3	2019-02-12	2016	1d	0		Salmonella							Yes	6	Yellow mucus			4~12	3~5
Male	Shanghai	Jinshan District	63	2019-03-15	2016	12h	0		Salmonella			Yes				Yes	4	Yellow mucus			7~8
Female	Shanghai	Jinshan District	58	2019-03-26	2016	1d	0		Salmonella							Yes	3	Yellow mucus			10~12
Male	Shanghai	Jinshan District	24	2019-04-03	2016	1d	0		Salmonella	salmonella enteritidis	38.5					Yes	5	Yellow mucus			1~3
Male	Shanghai	Jinshan District	16	2019-04-11	2016	11h	0		Salmonella		38					Yes	3	Yellow pasty			6~8	30~35
Male	Shanghai	Jinshan District	24	2019-04-30	2016	12h	0		Salmonella	salmonella typhimurium						Yes	8	bloody purulent stool		Yes
Female	Shanghai	Jinshan District	27	2019-05-03	2016	18h	0		Salmonella							Yes	4	Yellow pasty			3~6	2~3
Female	Shanghai	Jinshan District	20	2019-05-06	2016	12h	0		Salmonella		38					Yes	4	Yellow pasty
Female	Shanghai	Jinshan District	42	2019-05-18	2016	1d	0		Salmonella			Yes		1		Yes	4	Yellow mucus			2~4
Male	Shanghai	Jinshan District	57	2019-05-18	2016	4h	0		Salmonella							Yes	3	Yellow mucus
Female	Shanghai	Jinshan District	39	2019-05-20	2016	3h	0		Salmonella			Yes				Yes	7	Yellow mucus			15~20	10~15
Female	Shanghai	Jinshan District	49	2019-05-21	2016	12h	0		Salmonella		39					Yes	4	Yellow mucus	Yes		15~20	3~5
Male	Shanghai	Jinshan District	5	2019-05-21	2016	1d	0		Salmonella	salmonella typhimurium		Yes		1		Yes	8	Yellow mucus	Yes		2`3	0~2
Male	Jiaxing	Pinghu	1	2019-05-21	2016	11h	0		Salmonella	salmonella typhimurium	39	Yes				Yes	19	Yellow mucus			1~2	10~12
Female	Jiaxing	Pinghu	25	2019-05-21	2016	12h	0		Salmonella	salmonella typhimurium		Yes				Yes	5	Yellow mucus			0~2
Female	Shanghai	Jinshan District	17	2019-05-24	2016	18h	0		Salmonella	salmonella enteritidis		Yes				Yes	5	Yellow mucus
Male	Shanghai	Jinshan District	2	2019-05-24	2016	12h	0		Salmonella	salmonella enteritidis		Yes				Yes	8	Yellow mucus			5~10	2~5
Male	Shanghai	Jinshan District	5	2019-05-27	2016	18h	0		Salmonella							Yes	4	Yellow mucus
Male	Shanghai	Jinshan District	2	2019-05-27	2016	1d	0		Salmonella							Yes	4	Yellow mucus			10~15	15~20
Male	Jiaxing	Pinghu	12	2019-05-27	2016	4h	0		Salmonella	salmonella enteritidis		Yes	Yes	1		Yes	5	Yellow mucus			6~8
Female	Shanghai	Jinshan District	0.9	2019-05-30	2016	12h	0		Salmonella							Yes	10	Yellow mucus
Male	Shanghai	Jinshan District	12	2019-06-01	2016	18h	0		Salmonella			Yes	Yes			Yes	3	Yellow mucus
Male	Jiaxing	Pinghu	63	2019-06-10	2016	12h	0		Salmonella			Yes	Yes	1		Yes	10	Watery blood				>100
Female	Shanghai	Jinshan District	1	2019-06-11	2016	1d	0		Salmonella			Yes				Yes	5	Yellow pasty
Female	Jiaxing	Pinghu	55	2019-06-13	2016	1d	0		Salmonella			Yes				Yes	5	Yellow pasty
Male	Shanghai	Jinshan District	33	2019-06-11	2016	4h	0		Salmonella							Yes	3	Yellow pasty	Yes		10~15	0~2
Male	Shanghai	Jinshan District	0.5	2019-06-14	2016	12h	0		Salmonella		39.5					Yes	8	Yellow pasty	Yes			35~40
Female	Shanghai	Fengxian District	16	2019-06-21	2016	1d	0		Salmonella			Yes				Yes	10	Yellow pasty			4~5
Male	Shanghai	Jinshan District	0.5	2019-06-22	2016	1d	0		Salmonella							Yes	5	Yellow mucus				1~2
Female	Jiaxing	Pinghu	0.5	2019-06-24	2016	4h	0		Salmonella	salmonella typhimurium	38.4					Yes	4	Yellow pasty	Yes		7~10
Female	Jiaxing	Pinghu	1	2019-06-27	2016	3h	0		Salmonella	salmonella typhimurium		Yes				Yes	6	Yellow pasty
Female	Jiaxing	Pinghu	37	2019-06-27	2016	12h	0		Salmonella							Yes	8	Yellow pasty			0~2
Female	Shanghai	Jinshan District	61	2019-07-02	2016	18h	0		Salmonella			Yes				Yes	3	Yellow pasty
Female	Shanghai	Jinshan District	56	2019-07-03	2016	12h	0		Salmonella	salmonella enteritidis						Yes	3	Yellow mucus
Male	Shanghai	Jinshan District	31	2019-07-05	2016	12h	0		Salmonella				Yes			Yes	6	Yellow pasty			3~5	15~20
Female	Shanghai	Jinshan District	26	2019-07-08	2016	11h	0		Salmonella	salmonella typhimurium	39.7		Yes			Yes	3	Yellow pasty
Male	Shanghai	Jinshan District	47	2019-07-15	2016	9h	0		Salmonella	salmonella enteritidis						Yes	6	Yellow pasty			2~3	1~2
Female	Shanghai	Jinshan District	65	2019-07-20	2016	4h	0		Salmonella							Yes	6	Yellow pasty			12~15
Male	Shanghai	Jinshan District	5	2019-07-20	2016	9h	0		Salmonella							Yes	3	Watery blood			38~40	8~10
Male	Shanghai	Jinshan District	26	2019-07-26	2016	12h	0		Salmonella			Yes				Yes	6	Yellow mucus
Male	Shanghai	Jinshan District	24	2019-07-26	2016	11h	0		Salmonella		38					Yes	15	Yellow mucus			6~8	8~10
Female	Shanghai	Jinshan District	62	2019-07-26	2016	6h	0		Salmonella							Yes	3	Yellow mucus			5~8
Female	Shanghai	Jinshan District	2	2019-07-26	2016	9h	0		Salmonella							Yes	3	Yellow pasty			10~15
Female	Jiaxing	Pinghu	17	2019-07-30	2016	4h	0		Salmonella	salmonella enteritidis						Yes	4	Yellow pasty			3~8	3~5
Female	Shanghai	Jinshan District	22	2019-08-01	2016	9h	0		Salmonella			Yes				Yes	8	Yellow mucus			6~8
Male	Shanghai	Jinshan District	26	2019-08-01	2016	12h	0		Salmonella							Yes	4	Yellow mucus			3~6
Female	Shanghai	Jinshan District	61	2019-08-03	2016	11h	0		Salmonella							Yes	6	Yellow pasty	Yes		40~50	5~8
Female	Shanghai	Jinshan District	26	2019-08-06	2016	6h	0		Salmonella							Yes	6	Yellow pasty			15`20	12`15
Female	Shanghai	Jinshan District	0.6	2019-08-06	2016	9h	0		Salmonella							Yes	5	Yellow pasty			30~40
Female	Jiaxing	Pinghu	62	2019-08-05	2016	4h	0		Salmonella		39.2					Yes	Unknown	Yellow pasty			10~15	>100
Male	Shanghai	Jinshan District	11	2019-08-07	2016	12h	0		Salmonella		38			1		Yes	10	Watery blood			10~15	5~8
Female	Shanghai	Jinshan District	59	2019-08-08	2016	11h	0		Salmonella							Yes	9	Yellow pasty			50~60
Male	Shanghai	Jinshan District	63	2019-08-11	2016	12h	0		Salmonella		39					Yes	4	Yellow pasty			10~13	3~5
Female	Shanghai	Jinshan District	21	2019-08-11	2016	6h	1	Raw salmon	Salmonella			Yes				Yes	10	Yellow pasty
Female	Shanghai	Jinshan District	1	2019-08-11	2016	9h	0		Salmonella							Yes	4	Yellow pasty	Yes
Male	Shanghai	Jinshan District	2	2019-08-14	2016	11h	0		Salmonella		38					Yes	6	Yellow mucus			6~8	10~15
Male	Jiaxing	Pinghu	60	2019-08-14	2016	12h	0		Salmonella			Yes				Yes	10	Yellow mucus
Female	Shanghai	Jinshan District	40	2019-08-18	2016	7h	0		Salmonella							Yes	4	Yellow pasty		Yes	5~7	8~10
Female	Shanghai	Jinshan District	23	2019-08-20	2016	9h	0		Salmonella							Yes	5	Yellow mucus	Yes
Female	Jiaxing	Pinghu	40	2019-08-21	2016	11h	1	River shrimp	Salmonella	salmonella typhimurium		Yes				Yes	5	Yellow mucus
Male	Shanghai	Jinshan District	21	2019-08-19	2016	7h	0		Salmonella			Yes				Yes	4	Yellow pasty			2~3	5~7
Female	Shanghai	Jinshan District	64	2019-08-20	2016	6h	0		Salmonella		39.3					Yes	5	Yellow pasty		Yes	20~25	15~20
Female	Shanghai	Jinshan District	58	2019-08-21	2016	12h	1	Seafood	Salmonella							Yes	4	Watery blood			3~4	15~20
Male	Shanghai	Jinshan District	0.9	2019-08-23	2016	7h	1	Oyster	Salmonella							Yes	6	Yellow mucus			4~12	3~5
Female	Shanghai	Jinshan District	60	2019-08-27	2016	9h	0		Salmonella			Yes				Yes	4	Yellow mucus			7~8
Female	Shanghai	Jinshan District	40	2019-08-28	2016	9h	1	Seafood	Salmonella							Yes	3	Yellow pasty
Female	Shanghai	Jinshan District	66	2019-09-04	2016	10h	1	Oyster	Salmonella		38.5					Yes	5	Yellow mucus			1~3
Female	Shanghai	Jinshan District	53	2019-09-06	2016	11h	0		Salmonella							Yes	8	bloody purulent stool		Yes
Male	Shanghai	Jinshan District	37	2019-09-06	2016	7h	0		Salmonella		38.2					Yes	18	Yellow mucus			2~4
Male	Shanghai	Jinshan District	15	2019-09-06	2016	6h	0		Salmonella		38.5	Yes				Yes	5	Yellow mucus	Yes
Female	Shanghai	Jinshan District	25	2019-09-06	2016	10h	0		Salmonella			Yes				Yes	15	Yellow mucus
Male	Shanghai	Jinshan District	1	2019-09-06	2016	12h	1	Meat	Salmonella		38.6	Yes	Yes	1		Yes	6	Yellow mucus
Female	Shanghai	Jinshan District	47	2019-09-12	2016	7h	0		Salmonella			Yes				Yes	5	Yellow mucus
Female	Shanghai	Jinshan District	60	2019-09-16	2016	7h	0		Salmonella		38.5	Yes	Yes	1		Yes	6	Yellow mucus			15~20
Female	Shanghai	Jinshan District	21	2019-09-16	2016	6h	0		Salmonella		38	Yes				Yes	10	Yellow pasty
Female	Shanghai	Jinshan District	42	2019-09-16	2016	11h	0		Salmonella			Yes				Yes	4	Yellow pasty
Male	Shanghai	Jinshan District	0.5	2019-09-16	2016	12h	0		Salmonella			Yes				Yes	6	Yellow pasty
Male	Shanghai	Jinshan District	54	2019-09-19	2016	8h	0		Salmonella			Yes				Yes	6	Yellow pasty
Female	Shanghai	Jinshan District	38	2019-09-19	2016	9h	0		Salmonella			Yes				Yes	20	Yellow mucus
Male	Shanghai	Jinshan District	0.6	2019-09-19	2016	10h	1	Oyster	Salmonella			Yes				Yes	20	Yellow mucus			1~2
Female	Shanghai	Jinshan District	0.8	2019-09-23	2016	9h	1	Meat	Salmonella		38.4	Yes				Yes	20	Yellow mucus			1~3
Female	Shanghai	Fengxian District	0.8	2019-09-29	2016	12h	1	Seafood	Salmonella			Yes				Yes	5	Yellow mucus			4~6
Female	Jiaxing	Pinghu	53	2019-10-04	2016	7h	0		Salmonella			Yes				Yes	7	Yellow mucus	Yes		1~3
Female	Shanghai	Jinshan District	32	2019-10-06	2016	11h	0		Salmonella			Yes				Yes	6	Yellow mucus			10~15
Male	Shanghai	Jinshan District	39	2019-10-07	2016	19h	0		Salmonella			Yes				Yes	4	Yellow mucus
Male	Shanghai	Jinshan District	0.9	2019-10-14	2016	6h	1	Seafood	Salmonella			Yes				Yes	6	Yellow mucus	Yes		15~20
Female	Jiaxing	Pinghu	2	2019-10-14	2016	10h	0		Salmonella			Yes				Yes	5	Yellow mucus
Female	Shanghai	Jinshan District	76	2019-10-20	2016	12h	1	shrimp	Salmonella			Yes				Yes	7	Yellow mucus
Female	Shanghai	Jinshan District	21	2019-10-26	2016	12h	0		Salmonella			Yes	Yes	1		Yes	8	Yellow mucus
Male	Shanghai	Jinshan District	28	2019-10-18	2016	8h	0		Salmonella		39.4	Yes	Yes	1		Yes	5	Yellow mucus			40~50	60~70
Female	Shanghai	Jinshan District	2	2019-10-31	2016	9h	0		Salmonella			Yes	Yes	1		Yes	4	Yellow mucus
Male	Shanghai	Jinshan District	30	2019-11-08	2016	10h	0		Salmonella			Yes	Yes	1		Yes	5	Yellow mucus
Female	Shanghai	Jinshan District	2	2019-11-17	2016	9h	1	Ham sausage	Salmonella			Yes	Yes	1		Yes	10	Yellow mucus
Male	Shanghai	Jinshan District	0.5	2019-11-15	2016	12h	0		Salmonella			Yes	Yes	1		Yes	8	Yellow mucus
Female	Jiaxing	Pinghu	54	2019-11-25	2016	7h	0		Salmonella			Yes				Yes	4	Yellow mucus
Female	Shanghai	Jinshan District	4	2019-11-27	2016	11h	0		Salmonella			Yes				Yes	8	Yellow mucus
Female	Shanghai	Jinshan District	77	2019-12-16	2016	19h	0		Salmonella			Yes				Yes	5	Yellow mucus
Female	Shanghai	Jinshan District	36	2019-12-31	2016	18h	0		Salmonella			Yes				Yes	5	Yellow mucus
Female	Shanghai	Jinshan District	50	2019-12-31	2016	10h	0		Salmonella			Yes	Yes	1		Yes	3	Yellow mucus
Female	Jiaxing	Pinghu	44	2019-01-05	2017	12h	0		Salmonella		38	Yes	Yes	1		Yes	4	Yellow pasty
Female	Shanghai	Jinshan District	58	2019-01-20	2017	17h	0		Salmonella			Yes	Yes			Yes	7	Yellow pasty
Male	Shanghai	Jinshan District	2	2019-01-28	2017	1d	0		Salmonella			Yes				Yes	6	Yellow pasty
Male	Jiaxing	Pinghu	60	2019-02-02	2017	1d	0		Salmonella		39.7	Yes	Yes	1		Yes	4	Yellow sticky			15~20	10~15
Female	Shanghai	Jinshan District	41	2019-02-03	2017	1d	0		Salmonella			Yes	Yes	1		Yes	4	Yellow pasty
Female	Shanghai	Jinshan District	48	2019-03-18	2017	4h	0		Salmonella			Yes				Yes	10	Yellow mucus
Male	Shanghai	Jinshan District	55	2019-03-23	2017	3h	0		Salmonella			Yes				Yes	6	Yellow mucus
Male	Jiaxing	Pinghu	1	2019-04-19	2017	1d	1	Seafood	Salmonella			Yes				Yes	3	Yellow mucus			8~10	3~5
Female	Jiaxing	Pinghu	51	2019-04-27	2017	18h	0		Salmonella	salmonella typhimurium						Yes	4	Yellow mucus
Female	Shanghai	Jinshan District	42	2019-05-02	2017	10h	1	shrimp	Salmonella		38.5					Yes	4	Yellow mucus			0~1
Female	Shanghai	Changning District	66	2019-05-17	2017	18h	0		Salmonella							Yes	6	Yellow mucus
Female	Shanghai	Jinshan District	0.8	2019-05-19	2017	8h	0		Salmonella	salmonella typhimurium	38		Yes	1		Yes	11	Yellow mucus			20~30	1~2
Male	Jiaxing	Pinghu	1	2019-05-30	2017	14h	0		Salmonella	salmonella typhimurium			Yes	2		Yes	3	Yellow mucus
Male	Shanghai	Fengxian District	24	2019-05-30	2017	1d	0		Salmonella			Yes				Yes	5	Yellow mucus			12~13	2~3
Male	Shanghai	Jinshan District	51	2019-05-25	2017	14h	1	River fish	Salmonella			Yes				Yes	6	Yellow mucus
Male	Shanghai	Jinshan District	2	2019-05-27	2017	11h	0		Salmonella							Yes	10	Yellow mucus			10~15	10~15
Female	Shanghai	Jinshan District	61	2019-05-28	2017	1d	0		Salmonella		38.4					Yes	10	Yellow mucus			10~15	1~3
Female	Shanghai	Jinshan District	51	2019-06-02	2017	4h	0		Salmonella							Yes	3	Yellow mucus			25~30	3~5
Female	Shanghai	Jinshan District	86	2019-05-20	2017	11h	0		Salmonella	salmonella in Rome						Yes	5	Yellow mucus
Female	Shanghai	Jinshan District	41	2019-06-04	2017	1d	0		Salmonella			Yes	Yes	1		Yes	4	Yellow mucus			40~50	20~30
Female	Shanghai	Jinshan District	0.7	2019-06-08	2017	18h	0		Salmonella							Yes	10	Yellow mucus
Female	Shanghai	Jinshan District	27	2019-06-10	2017	10h	0		Salmonella	salmonella Thompson						Yes	3	Yellow mucus	Yes		10~15
Male	Shanghai	Jinshan District	1	2019-06-13	2017	14h	0		Salmonella	salmonella enteritidis		Yes				Yes	6	Yellow mucus			10~15	3~5
Female	Jiaxing	Pinghu	49	2019-06-11	2017	1d	0		Salmonella	salmonella enteritidis						Yes	4	bloody purulent stool			20~25	30~40
Female	Shanghai	Jinshan District	70	2019-06-10	2017	12h	0		Salmonella			Yes	Yes			Yes	10	Yellow pasty
Female	Shanghai	Jinshan District	55	2019-06-12	2017	14h	0		Salmonella							Yes	4	Yellow pasty
Male	Shanghai	Jinshan District	0.9	2019-06-13	2017	11h	1	Pig ear	Salmonella							Yes	4	Yellow pasty			20~25	7~8
Female	Shanghai	Jinshan District	4	2019-06-14	2017	1d	0		Salmonella	salmonella typhimurium						Yes	10	Yellow pasty			30~40	3~5
Male	Shanghai	Jinshan District	1	2019-06-16	2017	14h	0		Salmonella	salmonella typhimurium						Yes	6	Yellow pasty	Yes		10~12	70~80
Female	Jiaxing	Pinghu	52	2019-06-15	2017	11h	0		Salmonella	salmonella typhimurium		Yes				Yes	3	Yellow pasty			2~4
Female	Jiaxing	Tongxiang	22	2019-06-14	2017	1d	1	Seafood	Salmonella							Yes	5	bloody purulent stool			4~6	1~3
Male	Shanghai	Jinshan District	66	2019-06-16	2017	4h	0		Salmonella		38	Yes				Yes	7	Yellow mucus			20~30	10~15
Male	Shanghai	Jinshan District	4	2019-06-19	2017	11h	0		Salmonella			Yes				Yes	3	Yellow pasty
Female	Shanghai	Jinshan District	34	2019-06-21	2017	1d	1	shrimp	Salmonella							Yes	3	Yellow pasty
Male	Shanghai	Jinshan District	35	2019-06-21	2017	13h	0		Salmonella							Yes	6	Yellow pasty
Male	Shanghai	Jinshan District	0.5	2019-06-22	2017	10h	1	Yellow mud snail	Salmonella	salmonella typhimurium						Yes	3	Yellow pasty			0~1
Male	Shanghai	Jinshan District	0.9	2019-06-24	2017	11h	0		Salmonella	salmonella typhimurium	39.4					Yes	10	Yellow pasty			3~5	5~8
Male	Shanghai	Jinshan District	1	2019-06-28	2017	14h	0		Salmonella	salmonella typhimurium						Yes	5	Yellow pasty			5~8	2~4
Male	Jiaxing	Pinghu	49	2019-06-14	2017	1d	0		Salmonella							Yes	6	Watery blood			20~30	8~10
Female	Shanghai	Fengxian District	49	2019-05-27	2017	15h	0		Salmonella	salmonella enteritidis						Yes	4	Yellow pasty			10~15	3~5
Female	Shanghai	Jinshan District	39	2019-06-10	2017	14h	0		Salmonella	salmonella enteritidis						Yes	14	Yellow mucus			3~5
Female	Shanghai	Jinshan District	31	2019-06-20	2017	1d	1	Seafood	Salmonella	salmonella in London	39					Yes	3	Yellow mucus			5~7	2~3
Male	Shanghai	Jinshan District	29	2019-06-24	2017	14h	0		Salmonella	salmonella enteritidis						Yes	7	Yellow mucus			8~10
Male	Shanghai	Jinshan District	79	2019-07-06	2017	4h	0		Salmonella		38.2					Yes	18	Yellow mucus			2~4
Female	Shanghai	Jinshan District	33	2019-07-07	2017	11h	0		Salmonella		38	Yes				Yes	5	Yellow mucus	Yes
Female	Shanghai	Jinshan District	59	2019-07-08	2017	1d	0		Salmonella			Yes				Yes	15	Yellow mucus
Male	Shanghai	Jinshan District	29	2019-07-10	2017	19h	0		Salmonella		38.6	Yes	Yes	1		Yes	6	Yellow mucus
Female	Shanghai	Jinshan District	52	2019-07-14	2017	10h	0		Salmonella	salmonella typhimurium		Yes				Yes	5	Yellow mucus
Female	Shanghai	Jinshan District	1	2019-07-16	2017	8h	0		Salmonella			Yes	Yes	1		Yes	6	Yellow mucus			15~20
Female	Jiaxing	Pinghu	72	2019-07-17	2017	14h	0		Salmonella		38	Yes				Yes	10	Yellow pasty
Female	Shanghai	Jinshan District	58	2019-07-26	2017	14h	0		Salmonella	salmonella enteritidis		Yes				Yes	6	Yellow pasty
Male	Shanghai	Jinshan District	58	2019-07-27	2017	11h	0		Salmonella			Yes				Yes	20	Yellow mucus
Male	Shanghai	Jinshan District	55	2019-07-31	2017	1d	0		Salmonella	salmonella typhimurium		Yes				Yes	20	Yellow mucus			1~2
Female	Shanghai	Jinshan District	44	2019-08-03	2017	4h	1	Seafood	Salmonella			Yes				Yes	7	Yellow mucus	Yes		1~3
Male	Shanghai	Jinshan District	35	2019-08-03	2017	11h	0		Salmonella			Yes				Yes	6	Yellow mucus			10~15
Male	Shanghai	Jinshan District	0.7	2019-08-03	2017	1d	0		Salmonella			Yes				Yes	4	Yellow mucus
Male	Shanghai	Jinshan District	15	2019-08-05	2017	19h	0		Salmonella			Yes				Yes	6	Yellow mucus	Yes		15~20
Male	Shanghai	Jinshan District	63	2019-08-06	2017	10h	0		Salmonella			Yes				Yes	5	Yellow mucus
Male	Shanghai	Jinshan District	42	2019-08-11	2017	9h	0		Salmonella			Yes				Yes	7	Yellow mucus
Male	Shanghai	Jinshan District	0.8	2019-08-10	2017	8h	0		Salmonella			Yes				Yes	6	Yellow mucus
Male	Jiaxing	Pinghu	50	2019-08-11	2017	14h	0		Salmonella			Yes	Yes	1		Yes	8	Yellow mucus
Female	Shanghai	Jinshan District	47	2019-08-11	2017	6h	0		Salmonella		39.4	Yes	Yes	1		Yes	5	bloody purulent stool			40~50	60~70
Male	Shanghai	Jinshan District	60	2019-08-14	2017	13h	0		Salmonella	salmonella typhimurium		Yes	Yes	1		Yes	4	Yellow mucus
Male	Shanghai	Jinshan District	1	2019-08-11	2017	11h	0		Salmonella	salmonella typhimurium		Yes	Yes	1		Yes	10	Yellow mucus
Male	Jiaxing	Pinghu	31	2019-08-17	2017	12h	1	Gecko	Salmonella			Yes	Yes	1		Yes	8	Yellow mucus
Female	Shanghai	Jinshan District	15	2019-08-17	2017	14h	0		Salmonella			Yes				Yes	4	Yellow mucus
Female	Shanghai	Jinshan District	37	2019-08-18	2017	6h	1	Seafood	Salmonella			Yes				Yes	8	Yellow mucus
Male	Shanghai	Jinshan District	5	2019-08-18	2017	8h	1	Seafood	Salmonella			Yes				Yes	5	Yellow mucus
Female	Shanghai	Jinshan District	40	2019-08-21	2017	14h	0		Salmonella	salmonella typhimurium		Yes				Yes	5	Yellow mucus
Female	Shanghai	Jinshan District	1	2019-08-17	2017	1d	0		Salmonella	salmonella typhimurium		Yes	Yes	1		Yes	3	Yellow mucus
Female	Shanghai	Jinshan District	38	2019-08-19	2017	14h	0		Salmonella			Yes	Yes			Yes	7	Yellow pasty
Male	Shanghai	Jinshan District	71	2019-06-28	2017	11h	0		Salmonella	salmonella enteritidis		Yes				Yes	6	Yellow pasty
Female	Shanghai	Jinshan District	78	2019-07-08	2017	1d	1	Seafood	Salmonella	salmonella typhimurium	39.7	Yes	Yes	1		Yes	4	Yellow pasty			15~20	10~15
Male	Shanghai	Jinshan District	33	2019-07-08	2017	14h	0		Salmonella	salmonella in London		Yes	Yes	1		Yes	4	Yellow pasty
Female	Shanghai	Jinshan District	44	2019-07-09	2017	14h	0		Salmonella	salmonella enteritidis		Yes				Yes	10	Yellow mucus
Male	Shanghai	Jinshan District	29	2019-07-10	2017	4h	0		Salmonella	salmonella kentucky		Yes				Yes	6	Yellow mucus
Female	Shanghai	Jinshan District	25	2019-07-10	2017	11h	0		Salmonella	salmonella typhimurium		Yes				Yes	3	Yellow mucus			8~10	3~5
Male	Shanghai	Jinshan District	20	2019-07-13	2017	1d	0		Salmonella	salmonella typhimurium						Yes	4	Yellow mucus
Male	Shanghai	Jinshan District	28	2019-07-22	2017	11h	0		Salmonella	salmonella typhimurium	38.5					Yes	4	Yellow mucus			0~1
Female	Shanghai	Jinshan District	30	2019-08-21	2017	9h	0		Salmonella		39		Yes	1		Yes	11	Yellow mucus			20~30	1~2
Male	Shanghai	Jinshan District	25	2019-08-23	2017	8h	0		Salmonella				Yes	2		Yes	3	Yellow mucus
Male	Shanghai	Jinshan District	26	2019-08-23	2017	14h	0		Salmonella			Yes				Yes	5	Yellow mucus			12~13	2~3
Female	Shanghai	Jinshan District	39	2019-08-23	2017	6h	0		Salmonella			Yes	Yes	1		Yes	4	Yellow mucus
Male	Shanghai	Jinshan District	29	2019-08-25	2017	13h	0		Salmonella			Yes				Yes	6	Yellow mucus
Male	Shanghai	Fengxian District	1	2019-08-18	2017	14h	0		Salmonella							Yes	10	Yellow mucus			10~15	10~15
Female	Jiaxing	Pinghu	0.9	2019-08-30	2017	11h	0		Salmonella		38.4					Yes	10	Yellow mucus			10~15	1~3
Female	Jiaxing	Pinghu	2	2019-08-30	2017	15h	0		Salmonella							Yes	3	Yellow mucus			25~30	3~5
Female	Jiaxing	Pinghu	40	2019-09-04	2017	14h	0		Salmonella	salmonella enteritidis						Yes	5	Yellow mucus
Male	Shanghai	Jinshan District	0.9	2019-09-05	2017	13h	0		Salmonella							Yes	10	Yellow mucus
Female	Shanghai	Jinshan District	0.9	2019-09-08	2017	5h	0		Salmonella							Yes	3	Yellow mucus	Yes		10~15
Female	Shanghai	Jinshan District	20	2019-08-06	2017	8h	0		Salmonella							Yes	10	Yellow mucus			6~8
Female	Shanghai	Jinshan District	47	2019-08-08	2017	6h	0		Salmonella	salmonella enteritidis						Yes	4	Yellow pasty
Female	Jiaxing	Pinghu	15	2019-08-15	2017	13h	0		Salmonella	salmonella Thompson						Yes	4	Yellow pasty			20~25	7~8
Female	Shanghai	Jinshan District	27	2019-08-19	2017	12h	0		Salmonella	salmonella in London		Yes				Yes	3	Yellow pasty			2~4
Female	Shanghai	Jinshan District	49	2019-08-24	2017	1h	0		Salmonella	salmonella typhimurium		Yes				Yes	3	Yellow pasty
Female	Shanghai	Jinshan District	29	2019-09-20	2017	14h	0		Salmonella							Yes	3	Yellow pasty			0~1
Male	Shanghai	Jinshan District	36	2019-09-22	2017	13h	0		Salmonella			Yes				Yes	5	Yellow pasty			10~15	5~10
Female	Shanghai	Fengxian District	1	2019-09-20	2017	14h	0		Salmonella							Yes	5	Yellow pasty			5~8	2~4
Female	Shanghai	Jinshan District	28	2019-09-27	2017	6h	0		Salmonella							Yes	6	Yellow pasty			20~30	8~10
Female	Jiaxing	Pinghu	1.5	2019-09-29	2017	11h	1	Seafood	Salmonella							Yes	4	Yellow and sticky			10~15	3~5
Male	Shanghai	Jinshan District	55	2019-10-03	2017	12h	0		Salmonella							Yes	14	Yellow mucus			3~5
Male	Shanghai	Jinshan District	30	2019-10-05	2017	8h	0		Salmonella	salmonella enteritidis						Yes	12	Yellow mucus			0~2
Female	Jiaxing	Pinghu	1	2019-10-06	2017	10h	0		Salmonella			Yes	Yes			Yes	7	Yellow pasty
Female	Jiaxing	Pinghu	0.9	2019-10-08	2017	9h	0		Salmonella			Yes				Yes	6	Yellow pasty
Female	Shanghai	Jinshan District	1.5	2019-10-09	2017	12h	0		Salmonella		39.7	Yes	Yes	1		Yes	4	Yellow pasty			15~20	10~15
Male	Shanghai	Jinshan District	20	2019-10-09	2017	7h	0		Salmonella	salmonella typhimurium		Yes	Yes	1		Yes	4	Yellow pasty
Male	Shanghai	Jinshan District	1	2019-10-12	2017	19h	0		Salmonella			Yes				Yes	6	Yellow mucus
Male	Shanghai	Jinshan District	26	2019-10-14	2017	6h	0		Salmonella			Yes				Yes	3	Yellow mucus			8~10	3~5
Male	Shanghai	Jinshan District	1.5	2019-10-24	2017	10h	0		Salmonella							Yes	4	Yellow mucus
Female	Shanghai	Jinshan District	44	2019-10-27	2017	14h	0		Salmonella		38.4					Yes	10	Yellow mucus			10~15	1~3
Female	Shanghai	Jinshan District	48	2019-10-31	2017	1d	0		Salmonella							Yes	3	Yellow mucus			25~30	3~5
Female	Jiaxing	Pinghu	6	2019-10-26	2017	4h	0		Salmonella							Yes	5	Yellow mucus
Female	Shanghai	Jinshan District	63	2019-10-11	2017	1d	0		Salmonella							Yes	10	Yellow mucus			6~8
Male	Shanghai	Jinshan District	57	2019-11-04	2017	2d	0		Salmonella	salmonella typhimurium		Yes				Yes	6	Yellow mucus			10~15	3~5
Male	Shanghai	Jinshan District	56	2019-11-11	2017	3h	0		Salmonella							Yes	4	bloody purulent stool			20~25	30~40
Male	Shanghai	Jinshan District	1.3	2019-11-16	2017	3h	0		Salmonella			Yes	Yes			Yes	10	Yellow pasty
Female	Shanghai	Jinshan District	48	2019-11-15	2017	1h	0		Salmonella	salmonella lichfield						Yes	4	Yellow pasty
Female	Shanghai	Jinshan District	29	2019-12-04	2017	1d	0		Salmonella							Yes	4	Yellow pasty			20~25	7~8
Female	Shanghai	Jinshan District	33	2019-12-16	2017	3h	0		Salmonella							Yes	10	Yellow pasty			30~40	3~5
Male	Shanghai	Jinshan District	59	2019-12-20	2017	5h	0		Salmonella							Yes	6	Yellow pasty	Yes		10~12	70~80
Male	Shanghai	Jinshan District	4	2019-03-11	1998	12h	0		Salmonella							Yes	8	Yellow mucus	Yes		15~20
Female	Shanghai	Jinshan District	47	2014-06-12	1998	9h	0		Salmonella			Yes		1		Yes	6	Yellow pasty			50~60	30~40
Female	Jiaxing	Pinghu	13	2019-05-18	1999	1d	0		Salmonella		38					Yes	20	bloody purulent stool	Yes
Male	Shanghai	Jinshan District	1	2019-10-01	2000	1d	0		Salmonella			Yes				Yes	4	Yellow pasty			5~12	8~10
Female	Shanghai	Jinshan District	3	2019-11-20	2000	1d	0		Salmonella							Yes	4	Yellow pasty			20~30	15~20
Female	Shanghai	Jinshan District	65	2019-05-20	2001	12h	0		Salmonella		39.2	Yes				Yes	10	Yellow mucus			15~20	1~2
Male	Shanghai	Jinshan District	54	2019-09-19	2001	8h	0		Salmonella							Yes	6	Yellow pasty
Female	Shanghai	Jinshan District	38	2019-06-17	2002	9h	0		Salmonella			Yes	Yes			Yes	20	Yellow mucus
Male	Shanghai	Jinshan District	0.6	2019-09-19	2004	10h	1	Oyster	Salmonella			Yes				Yes	20	Yellow mucus			1~2
Female	Shanghai	Jinshan District	6	2019-02-20	2006	16h	0		Salmonella							Yes	6	Yellow pasty			15~20
Female	Shanghai	Jinshan District	0.8	2019-05-18	2006	9h	1	Meat	Salmonella		38.4	Yes				Yes	20	Yellow mucus			1~3
Female	Shanghai	Fengxian District	0.8	2019-06-10	2006	12h	1	Seafood	Salmonella			Yes				Yes	5	Yellow mucus
Female	Jiaxing	Pinghu	53	2019-07-16	2006	7h	0		Salmonella			Yes				Yes	7	Yellow mucus	Yes		1~3
Female	Shanghai	Jinshan District	32	2019-08-12	2006	5h	0		Salmonella			Yes				Yes	6	Yellow mucus
Male	Shanghai	Jinshan District	39	2019-10-07	2006	19h	0		Salmonella							Yes	4	Yellow mucus
Male	Shanghai	Jinshan District	0.9	2019-10-14	2006	6h	1	Seafood	Salmonella			Yes				Yes	6	Yellow mucus	Yes		15~20
Female	Jiaxing	Pinghu	2	2019-11-12	2006	10h	0		Salmonella			Yes				Yes	5	Yellow mucus
Female	Shanghai	Jinshan District	76	2019-03-04	2007	12h	1	shrimp	Salmonella			Yes				Yes	7	Yellow mucus			20~30	40~50
Male	Jiaxing	Pinghu	24	2019-04-05	2007	7h	0		Salmonella			Yes				Yes	6	Yellow mucus
Female	Shanghai	Jinshan District	21	2019-05-06	2007	12h	0		Salmonella			Yes	Yes	1		Yes	8	Yellow mucus
Male	Shanghai	Jinshan District	28	2019-06-08	2007	8h	0		Salmonella		39.4	Yes	Yes	1		Yes	5	Yellow mucus			40~50	60~70
Female	Shanghai	Jinshan District	2	2019-07-07	2007	4h	0		Salmonella			Yes		1		Yes	4	Yellow mucus
Male	Shanghai	Jinshan District	30	2019-07-15	2007	10h	0		Salmonella			Yes	Yes	1		Yes	5	Yellow mucus
Female	Shanghai	Jinshan District	2	2019-07-16	2007	9h	1	Ham sausage	Salmonella			Yes	Yes	1		Yes	10	Yellow mucus
Male	Shanghai	Jinshan District	0.5	2019-07-18	2007	10h	0		Salmonella			Yes	Yes	1		Yes	8	Yellow mucus			4~6
Female	Jiaxing	Pinghu	54	2019-07-18	2007	7h	0		Salmonella			Yes				Yes	4	Yellow mucus
Female	Shanghai	Jinshan District	4	2019-07-18	2007	11h	0		Salmonella			Yes				Yes	8	Yellow mucus
Female	Shanghai	Jinshan District	77	2019-08-05	2007	10h	0		Salmonella			Yes	Yes			Yes	5	Yellow mucus
Female	Shanghai	Jinshan District	36	2019-08-10	2007	10h	0		Salmonella			Yes				Yes	5	Yellow mucus			10~15
Female	Shanghai	Jinshan District	50	2019-08-16	2007	5h	0		Salmonella			Yes	Yes	1		Yes	3	Yellow mucus
Female	Jiaxing	Pinghu	44	2019-09-01	2007	12h	0		Salmonella		38	Yes		1		Yes	4	Yellow pasty
Female	Shanghai	Jinshan District	58	2019-10-01	2007	17h	0		Salmonella			Yes	Yes			Yes	7	Yellow pasty
Male	Shanghai	Jinshan District	2	2019-10-07	2007	1d	0		Salmonella			Yes				Yes	6	Yellow pasty
Male	Jiaxing	Pinghu	60	2019-11-20	2007	1d	0		Salmonella		39.7	Yes	Yes	1		Yes	4	Yellow and sticky			15~20	10~15
Female	Shanghai	Jinshan District	35	2019-12-18	2007	18h	0		Salmonella			Yes	Yes			Yes	10	Yellow mucus			20~30
